# Supplementary material for: Assessing depressive symptoms among people living with HIV in Yangon city, Myanmar: Does being a member of self-help group matter?
Source: PLoS One. 2021 Mar 18;16(3):e0248807. doi: 10.1371/journal.pone.0248807 (PMC7971502; doi:10.1371/journal.pone.0248807)
Supplement: S1 Appendix — (XLSX) [file pone.0248807.s001.xlsx]

## Sheet: role_of_shg
qb01	qb02	consent	consent_yesno	qa01	qa02	qa03	qa04	qa05	qa06	qa07	qa08	qa09	qa10	qa11	qa12	qa12_oth	qb_note	qb03	qb04	qb05	qb05_oth	qb06	qb07	qb08	qb08/8888	qb08/1	qb08/3	qb08/2	qb08/5	qb08/4	qb08/7	qb08/6	qb08_oth	qb09	qb10	qb10_oth	qb11	art_taking	qb12_yr	qb12_month	qb13	qb13_oth	qb14	qb15	qb15_yes	qb16	qb16/8888	qb16/1	qb16/3
35	3		1	0														1	4	5		1	400000	1	0	1	0	0	0	0	0	0		1	2		1		5	0	3		2	0
19	3		1	0														4	4	4		4	400000	1 7	0	1	0	0	0	0	1	0		3	2		1		0	2	1		1	0
40	2		1	0														2	3	5		3	300000	2 3	0	0	1	1	0	0	0	0		8	2		1		0	2	1		1	0
31	2		1	0														1	6	4		2	1000000	7	0	0	0	0	0	0	1	0		1	2		1		1	6	1		1	0
22	3		1	0														1	4	3		1	160000	7	0	0	0	0	0	0	1	0		2	2		1		0	1	1		1	0
20	3		1	0														1	3	4		3	350000	1	0	1	0	0	0	0	0	0		5	2		1		3	3	1		1	0
29	3		1	0														4	1	4		1	200000	1 8888	1	1	0	0	0	0	0	0		2	2		1		1	1	1		1	0
24	3		1	0														1	4	2		1	120000	5	0	0	0	0	1	0	0	0		1	2		1		1	4	1		1	0
48	1		1	0														2	4	5		2	200000	2	0	0	0	1	0	0	0	0		2	2		1		0	8	1		1	0
34	3		1	0														2	4	5		1	100000	2	0	0	0	1	0	0	0	0		2	2		1		1	1	1		1	0
23	3		1	0														2	5	4		2	110000	2	0	0	0	1	0	0	0	0		2	2		1		0	4	1		1	0
40	2		1	1	11	1	12	12	1	2	0		0		3			2	3	4		1	200000	2	0	0	0	1	0	0	0	0		3	2		1		4	5	8888	မသိပ	2	0
37	2		1	0														5	4	3		2	550000	1	0	1	0	0	0	0	0	0		4	2		1		7	1	3		2	0
18	1		1	0														1	5	3		3	450000	1	0	1	0	0	0	0	0	0		6	2		1		9	1	3		2	0
47	1		1	0														5	5	5		1	250000	7	0	0	0	0	0	0	1	0		4	2		1		11	5	8888	ဒုတိယလိုင်း	2	0
30	3		1	1	6	1	1	1	1	5	1	1	0		3			4	4	5		2	400000	1	0	1	0	0	0	0	0	0		4	2		1		6	3	6		2	0
30	3		1	1	6	1	1	1	0		1	4	0		3			4	4	5		3	400000	1	0	1	0	0	0	0	0	0		3	2		1		6	11	2		2	0
35	2		1	1	7	1	12	12	1	12	1	6	0		3			2	5	4		2	300000	2	0	0	0	1	0	0	0	0		3	2		1		7	3	1		1	0
44	2		1	1	11	1	12	12	1	10	1	6	1	12	1			3	5	2		1	420000	1	0	1	0	0	0	0	0	0		3	2		1		9	5	8888	၄မျိုးစပ်	1	0
38	3		1	1	8	1	1	1	1	10	1	1	1	1	3			5	5	5		3	850000	1	0	1	0	0	0	0	0	0		9	2		1		7	5	8888	နာမည်မသိပ	1	0
31	3		1	0														1	5	5		3	800000	1	0	1	0	0	0	0	0	0		8	2		1		1	3	1		1	0
23	3		1	0														1	3	3		2	300000	1	0	1	0	0	0	0	0	0		5	2		1		0	5	1		1	0
33	3		1	1	7	1	1	1	1	1	1	3	0		3			1	4	2		2	350000	6	0	0	0	0	0	0	0	1		5	2		1		7	5	1		1	0
22	3		1	0														5	4	4		2	200000	1	0	1	0	0	0	0	0	0		4	2		0
40	2		1	0														2	4	3		3	200000	2 3	0	0	1	1	0	0	0	0		3	2		1		8	3	9		2	0
33	1		1	1	6	0		1	1	10	1	4	1	5	3			2	5	5		1	100000	2	0	0	0	1	0	0	0	0		3	2		1		6	7	9		2	0
33	2		1	0														2	4	3		3	10000	2	0	0	0	1	0	0	0	0		3	2		1		3	2	9		2	0
36	2		1	1	1	1	4	4	0		0		1	3	8888	1		2	1	5		2	10000	2	0	0	0	1	0	0	0	0		3	2		1		10	3	3		1	0
32	1		1	1	1	0		1	1	5	0		0		8888	1		2	3	5		1	5000	2 3	0	0	1	1	0	0	0	0		4	2		1		4	6	2		1	1	1	8888	1	0	0
48	2		1	1	1	0		1	0		0		1	5	3			5	5	5		2	200000	1	0	1	0	0	0	0	0	0		4	2		1		12	7	2		2	0
37	1		1	0														2	4	5		2	150000	2	0	0	0	1	0	0	0	0		4	2		1		4	8	9		1	0
45	2		1	1	6	1	2	1	1	6	1	8	1	8	3			5	6	4		1	80000	1 3	0	1	1	0	0	0	0	0		3	2		1		11	7	2		2	0
30	2		1	0														5	5	4		1	80000	1	0	1	0	0	0	0	0	0		10	1		1		3	2	1		1	0
46	2		1	1	1	0		1	1	8	1	5	1	8	8888	1		5	5	2		2	50000	4	0	0	0	0	0	1	0	0		11	2		1		10	5	1		1	0
39	1		1	1	1	0		1	1	2	1	2	0		8888	No		3	6	2		2	500000	6	0	0	0	0	0	0	0	1		1	2		1		10	2	3		2	0
48	1		1	1	1	0		1	1	1	1	1	0		8888	1		1	4	2		2	500000	7	0	0	0	0	0	0	1	0		3	2		1		13	8	1		1	0
36	1		1	0														2	1	4		2	15000	4	0	0	0	0	0	1	0	0		4	2		1		8	10	1		1	0
56	2		1	0														2	1	4		1	7000	3	0	0	1	0	0	0	0	0		10	2		1		10	4	1		1	1	1	8888	1	0	0
42	1		1	1	1	1	1	1	0		0		0		8888	1		5	4	5		4	300000	4	0	0	0	0	0	1	0	0		4	2		1		5	4	1		1	0
47	1		1	1	1	0		1	1	10	0		1	8	2			4	6	5		6	500000	4	0	0	0	0	0	1	0	0		5	2		1		3	3	1		1	0
35	1		1	0														2	3	3		1	200000	2	0	0	0	1	0	0	0	0		2	2		1		4	3	1		1	0
49	2		1	0														2	4	3		1	180000	1	0	1	0	0	0	0	0	0		3	2		1		11	2	9		2	0
48	1		1	0														5	4	5		1	75000	7	0	0	0	0	0	0	1	0		5	2		1		11	6	1		1	0
49	2		1	0														2	5	2		1	206000	2	0	0	0	1	0	0	0	0		2	2		1		15	1	1		1	0
41	2		1	0														2	1	4		2	120000	2	0	0	0	1	0	0	0	0		3	2		1		20	11	9		2	0
50	1		1	0														5	4	4		2	120000	3	0	0	1	0	0	0	0	0		2	2		1		13	3	9		2	1	6	7	0	0	0
42	2		1	0														5	3	5		1	150000	3	0	0	1	0	0	0	0	0		3	2		1		11	11	1		1	0
36	2		1	0														5	4	3		1	80000	4	0	0	0	0	0	1	0	0		1	2		1		4	5	1		1	1	20	1	0	1	0
50	2		1	1	1	1	1	30	0		0		0		3			5	4	5		4	500000	3	0	0	1	0	0	0	0	0		6	2		1		4	1	1		1	0
42	2		1	0														5	3	4		2	80000	1	0	1	0	0	0	0	0	0		4	2		1		5	12	1		1	0
19	1		1	0														1	5	3		1	800000	4	0	0	0	0	0	1	0	0		4	2		1		10	4	1		1	0
38	1		1	0														1	4	3		2	600000	4	0	0	0	0	0	1	0	0		2	2		1		3	2	1		1	1	2	1	0	1	0
40	2		1	0														2	1	5		1	150000	4	0	0	0	0	0	1	0	0		18	2		1		6	2	1		1	0
47	1		1	0														2	5	3		2	40000	2	0	0	0	1	0	0	0	0		4	2		1		13	8	1		1	0
45	2		1	0														2	6	2		2	130000	2	0	0	0	1	0	0	0	0		2	2		1		16	5	1		1	0
35	2		1	0														2	5	3		1	280000	2	0	0	0	1	0	0	0	0		2	2		1		3	8	1		1	0
40	1		1	0														2	5	5		2	480000	2	0	0	0	1	0	0	0	0		2	2		1		10	2	8		1	0
40	2		1	0														2	4	3		1	600000	2 3	0	0	1	1	0	0	0	0		3	2		1		9	8	4		1	0
46	2		1	0														5	3	5		2	150000	1	0	1	0	0	0	0	0	0		3	2		1		7	2	1		1	1	90	9	0	0	0
48	1		1	0														2	4	5		1	60000	1 2	0	1	0	1	0	0	0	0		3	2		1		9	3	1		1	0
30	2		1	0														2	5	5		2	150000	2	0	0	0	1	0	0	0	0		2	2		1		1	6	1		1	0
35	1		1	1	1	1	1	5	0		1	4	0		8888	ဝင်ထမ်း		2	5	8888	ဝန်ထမ်း	1	250000	2 3	0	0	1	1	0	0	0	0		5	2		1		4	2	1		1	0
52	1		1	0														2	4	2		1	200000	2 3	0	0	1	1	0	0	0	0		5	2		1		8	3	1		1	0
47	2		1	1	6	1	5	5	1	5	1	3	1	5	2			3	4	5		1	60000	6	0	0	0	0	0	0	0	1		1	2		1		11	2	1		2	0
50	2		1	0														5	6	1		1	170000	1 4	0	1	0	0	0	1	0	0		2	2		1		4	0	1		1	0
48	2		1	0														5	5	4		2	600000	3	0	0	1	0	0	0	0	0		6	2		1		10	0	2		2	0
39	2		1	0														2	4	3		1	150000	2 3	0	0	1	1	0	0	0	0		7	2		1		4	0	1		1	0
50	2		1	0														2	5	4		2	400000	1 2 3	0	1	1	1	0	0	0	0		4	2		1		11	0	1		1	0
45	2		1	0														3	5	4		1	210000	1 3	0	1	1	0	0	0	0	0		5	2		1		10	0	1		1	0
45	2		1	0														5	5	4		2	300000	1 3	0	1	1	0	0	0	0	0		3	2		1		8	0	1		1	0
32	2		1	0														2	5	4		2	550000	2 3	0	0	1	1	0	0	0	0		4	2		1		14	0	3		2	0
36	2		1	0														2	4	4		2	300000	2 3	0	0	1	1	0	0	0	0		7	2		1		5	0	1		1	0
46	1		1	0														2	4	5		2	240000	2	0	0	0	1	0	0	0	0		2	2		1		3	0	1		1	0
19	2		1	0														1	5	3		1	100000	1 4	0	1	0	0	0	1	0	0		6	2		1		13	0	9		2	0
22	2		1	0														1	6	2		3	1000000	1 4	0	1	0	0	0	1	0	0		5	2		1		8	0	7		1	0
35	2		1	0														2	4	2		2	440000	2 4	0	0	0	1	0	1	0	0		7	2		1		8	0	2		2	0
51	2		1	0														5	5	5		1	150000	3	0	0	1	0	0	0	0	0		2	2		1		8	0	1		1	0
34	1		1	0														2	4	2		1	180000	2	0	0	0	1	0	0	0	0		2	2		1		5	0	1		1	0
43	2		1	0														2	5	3		2	250000	2 3	0	0	1	1	0	0	0	0		3	2		1		4	0	1		1	0
32	2		1	0														2	4	3		1	150000	2	0	0	0	1	0	0	0	0		2	2		1		10	6	3		2	0
49	2		1	0														2	6	2		2	300000	3	0	0	1	0	0	0	0	0		2	2		1		7	0	1		1	0
47	2		1	0														2	3	3		1	120000	2 3	0	0	1	1	0	0	0	0		2	2		1		5	0	1		1	0
36	1		1	0														2	3	5		1	200000	2 3	0	0	1	1	0	0	0	0		2	1		1		5	0	1		1	0
29	2		1	0														2	4	5		2	200000	1 2 3	0	1	1	1	0	0	0	0		4	2		1		2	0	1		1	0
52	2		1	0														2	4	5		2	200000	1 2 3	0	1	1	1	0	0	0	0		4	2		1		12	0	2		2	0
43	1		1	0														2	4	5		2	150000	1 2	0	1	0	1	0	0	0	0		5	2		1		6	0	2		2	0
43	1		1	0														2	3	2		2	500000	2 3	0	0	1	1	0	0	0	0		2	2		1		5	0	1		1	0
41	2		1	0														5	3	5		1	120000	3	0	0	1	0	0	0	0	0		2	2		1		5	0	1		1	0
35	1		1	0														5	3	5		2	100000	1	0	1	0	0	0	0	0	0		2	2		1		5	0	1		1	0
29	1		1	0														2	6	5		2	270000	2 3	0	0	1	1	0	0	0	0		2	2		1		4	0	1		1	0
39	2		1	0														5	3	5		4	70000	1	0	1	0	0	0	0	0	0		4	2		1		0	1	1		1	0
40	2		1	0														5	3	5		3	50000	1	0	1	0	0	0	0	0	0		2	2		1		5	0	1		1	0
30	1		1	0														2	5	5		1	180000	2	0	0	0	1	0	0	0	0		1	2		1		3	0	1		1	0
40	2		1	0														5	4	3		1	200000	3	0	0	1	0	0	0	0	0		2	2		1		4	0	1		1	0
42	1		1	0														2	3	5		1	150000	2 3	0	0	1	1	0	0	0	0		6	2		1		1	6	1		1	0
42	2		1	0														5	3	5		1	90000	3	0	0	1	0	0	0	0	0		1	2		1		2	8	1		1	0
71	3		1	0														1	4	5		2	170000	4 7	0	0	0	0	0	1	1	0		6	2		1		11	1	4		1	0
19	1		1	0														1	3	4		3	150000	6	0	0	0	0	0	0	0	1		0	2		1		0	9	3		2	0
50	1		1	0														2	3	5		2	300000	2 3	0	0	1	1	0	0	0	0		4	2		1		2	3	1		1	0
29	2		1	0														2	5	4		2	600000	1 2	0	1	0	1	0	0	0	0		8	2		1		6	0	1		1	0
43	2		1	0														2	3	5		2	200000	2 3	0	0	1	1	0	0	0	0		3	2		1		5	0	1		1	0
38	2		1	0														2	5	4		2	100000	1 2 3	0	1	1	1	0	0	0	0		9	1		1		4	6	1		1	0
43	2		1	1	4	1	12	12	1	7	1	6	0		3			2	5	4		2	150000	2 3	0	0	1	1	0	0	0	0		2	1		1		8	1	3		2	0
53	2		1	0														5	6	4		1	70000	3	0	0	1	0	0	0	0	0		2	1		1		10	6	3		2	0
29	2		1	0														2	4	3		1	85000	2 3	0	0	1	1	0	0	0	0		2	2		1		10	0	1		1	0
36	1		1	0														2	4	3		1	60000	2 3	0	0	1	1	0	0	0	0		4	2		1		5	7	1		1	0
42	2		1	0														5	4	4		2	100000	3 4	0	0	1	0	0	1	0	0		6	2		1		13	0	9		2	0
37	1		1	0														5	5	4		1	200000	6	0	0	0	0	0	0	0	1		0	2		1		10	0	1		1	0
52	2		1	0														5	6	5		2	100000	4 8888	1	0	0	0	0	1	0	0		2	2		1		6	0	1		1	0
38	1		1	0														5	5	5		1	300000	1	0	1	0	0	0	0	0	0		1	2		1		13	0	1		1	0
48	1		1	0														2	4	5		2	500000	2	0	0	0	1	0	0	0	0		1	2		1		5	0	1		1	0
47	2		1	0														2	5	2		1	300000	2 3	0	0	1	1	0	0	0	0		3	2		1		14	0	7		1	0
47	1		1	0														1	6	5		2	400000	7	0	0	0	0	0	0	1	0		2	2		1		9	0	1		1	1	10	1	0	1	0
32	2		1	0														2	5	4		6	500000	1 2 7	0	1	0	1	0	0	1	0		6	2		1		5	4	1		1	1	21	8888	1	0	0
43	2		1	0														2	4	3		2	300000	2 3 8888	1	0	1	1	0	0	0	0		4	2		1		9	7	8888	Stop taking drug because of renal problem	0	1	180	6 9	0	0	0
36	1		1	0														2	4	4		2	200000	2 3	0	0	1	1	0	0	0	0		3	2		1		9	0	1		1	0
26	2		1	0														5	4	4		1	40000	7	0	0	0	0	0	0	1	0		7	2		1		1	2	1		1	0
49	1		1	0														2	3	4		1	100000	2 3	0	0	1	1	0	0	0	0		4	2		1		10	0	1		1	0
55	2		1	0														5	5	3		1	200000	3	0	0	1	0	0	0	0	0		4	2		1		9	0	4		1	0
36	2		1	0														2	1	3		2	250000	2 3	0	0	1	1	0	0	0	0		7	2		1		5	0	1		1	0
35	3		1	1	10	1	12	12	1	3	1	6	1	1	1			1	6	8888	No	2	300000	5	0	0	0	0	1	0	0	0		2	2		1		11	5	3		2	0
41	2		1	1	11	1	10	12	1	10	1	5	1	5	1			2	5	8888	Trainner	1	500000	1 2	0	1	0	1	0	0	0	0		4	2		1		11	11	3		2	0
40	1		1	1	10	1	5	12	1	5	1	1	1	5	1			1	6	8888	CBO	2	800000	1 7	0	1	0	0	0	0	1	0		4	2		1		12	8	7		1	0
44	1		1	1	6	1	9	12	1	6	0		0		3			2	6	8888	Security	5	500000	1 2 7	0	1	0	1	0	0	1	0		11	3		1		6	11	3		2	0
38	2		1	1	9	1	8	10	1	7	0		0		3			2	5	8888	Counsellor	3	300000	2	0	0	0	1	0	0	0	0		11	2		1		9	8	2		2	0
49	1		1	1	10	1	10	10	1	3	1	1	0		1			1	6	8888	Cbo	2	200000	7	0	0	0	0	0	0	1	0		5	1		1		10	6	1		1	0
36	2		1	1	4	1	20	6	1	5	1	4	1	2	2			5	5	2		1	13000	6	0	0	0	0	0	0	0	1		1	1		1		1	1	3		2	0
30	2		1	1	1	1	5	5	1	3	1	3	0		3			3	5	2		4	15000	3	0	0	1	0	0	0	0	0		5	1		1		1	1	3		2	1	120	2	0	0	0
34	2		1	1	9	1	12	12	1	8	1	4	1	2	1			2	5	2		2	280000	2	0	0	0	1	0	0	0	0		4	1		1		0	4	1		1	0
44	2		1	1	11	1	12	12	1	5	1	7	0		2			2	5	1		1	120000	2 3	0	0	1	1	0	0	0	0		3	1		1		13	2	3		2	0
40	2		1	1	12	1	12	12	1	5	1	4	1	1	3			2	4	3		1	60000	1 2 4	0	1	0	1	0	1	0	0		11	2		1		7	2	1		1	0
38	1		1	1	5	1	12	12	1	12	1	1	1	4	3			4	5	5		1	60000	2 4	0	0	0	1	0	1	0	0		12	2		1		8	0	1		1	0
41	2		1	0														5	4	3		1	24000	3	0	0	1	0	0	0	0	0		2	3		1		1	0	1		1	0
30	2		1	1	4	1	12	12	1	48	1	4	1	50	8888	Volunteer		2	3	4		2	50000	2 8888	1	0	0	1	0	0	0	0		4	2		1		3	0	1		1	0
44	2		1	0														4	5	4		1	150000	2	0	0	0	1	0	0	0	0		2	2		1		7	0	8		1	0
24	3		1	1	2	1	2	20	1	40	1	2	1	20	2			4	5	5		2	300000	2	0	0	0	1	0	0	0	0		2	2		1		0	6	1		1	0
40	3		1	1	4	1	12	12	1	30	1	8	1	12	2			5	3	5		1	300000	6	0	0	0	0	0	0	0	1		1	2		1		7	0	3		2	0
20	1		1	1	3	1	10	12	0		1	2	0		3			1	5	8888	NGO staff	3	30000	1	0	1	0	0	0	0	0	0		4	2		1		14	0	8888	Second line	2	0
24	2		1	1	10	0		12	1	40	1	2	0		3			1	5	2		3	30000	4 7	0	0	0	0	0	1	1	0		3	2		1		11	0	2		2	0
29	3		1	1	4	1	4	6	1	4	1	2	1	4	3			4	5	4		2	330000	2	0	0	0	1	0	0	0	0		2	1		1		4	9	2		2	0
42	2		1	1	4	1	12	12	1	5	1	4	1	10	3			1	5	5		3	250000	3	0	0	1	0	0	0	0	0		3	3		1		6	6	5		1	1	0	1	0	1	0
24	2		1	1	12	1	12	12	1	5	1	2	0		2			1	5	2		2	250000	1	0	1	0	0	0	0	0	0		3	2		0
33	2		1	1	4	1	12	12	1	3	1	3	0		3			3	3	2		1	250000	1	0	1	0	0	0	0	0	0		3	2		1		6	6	4		1	0
35	3		1	1	1	1	12	12	1	6	1	3	1	5	3			1	4	3		3	250000	6	0	0	0	0	0	0	0	1		2	2		1		1	5	2		2	0
29	2		1	1	1	1	6	6	1	3	1	15	1	5	3			5	3	5		2	250000	5	0	0	0	0	1	0	0	0		7	2		1		0	2	2		1	0
50	2		1	1	3	1	2	7	0		0		0		3			5	4	5		3	200000	3	0	0	1	0	0	0	0	0		7	1		1		0	1	4		1	0
40	2		1	1	4	1	12	4	1	20	1	5	1	20	3			1	4	4		1	120000	6	0	0	0	0	0	0	0	1		0	2		1		4	0	6		1	0
40	2		1	0														5	3	4		1	7500	5	0	0	0	0	1	0	0	0		1	2		1		3	10	3		1	0
40	2		1	1	6	0		12	1	3	1	2	0		3			1	5	2		1	120000	3	0	0	1	0	0	0	0	0		4	2		1		6	0	1		1	0
32	1		1	0														1	6	5		3	300000	1	0	1	0	0	0	0	0	0		5	2		1		6	6	5		1	0
49	1		1	1	9	1	5	12	1	3	1	2	0		3			1	6	2		1	200000	5	0	0	0	0	1	0	0	0		2	2		1		10	0	3		2	0
30	2		1	1	5	1	12	12	1	3	1	3	1	3	3			1	3	4		1	5000	5	0	0	0	0	1	0	0	0		1	2		1		3	0	3		1	0
38	2		1	1	6	1	5	5	1	2	1	1	0		3			5	3	5		2	300000	1	0	1	0	0	0	0	0	0		5	2		1		0	4	8888	မသိ	1	0
38	2		1	1	2	1	10	12	1	3	1	2	1	3	3			1	4	4		2	180000	7	0	0	0	0	0	0	1	0		5	2		1		2	0	3		1	0
45	1		1	1	9	1	12	12	1	3	1	2	1	5	3			1	4	3		3	600000	1	0	1	0	0	0	0	0	0		5	2		1		9	0	3		1	0
39	1		1	1	7	1	12	12	1	10	1	10	1	3	1			1	6	2		5	80000	1	0	1	0	0	0	0	0	0		5	3		1		7	0	2		2	0
52	2		1	1	13	1	12	12	1	6	1	12	1	12	3			5	4	2		2	300000	4	0	0	0	0	0	1	0	0		4	2		1		4	6	5		1	0
37	2		1	1	5	1	6	6	1	3	1	3	1	3	3			3	4	4		3	350000	5	0	0	0	0	1	0	0	0		1	2		1		0	5	8888	မမှတ်မိ	1	0
31	2		1	1	12	1	12	12	1	6	1	3	1	3	3			3	3	2		1	100000	5	0	0	0	0	1	0	0	0		3	2		1		3	6	8888	မမှတ်မိ	1	0
25	1		1	1	5	1	10	15	1	5	1	2	1	3	2			1	6	1		2	300000	1	0	1	0	0	0	0	0	0		6	2		1		0	4	1		1	0
45	2		1	1	11	1	2	6	1	2	0		1	2	3			5	4	3		2	500000	7	0	0	0	0	0	0	1	0		6	1		1		10	9	3		2	0
27	3		1	1	2	1	5	5	1	12	1	2	1	9	3			1	5	4		3	400000	1	0	1	0	0	0	0	0	0		6	2		1		2	3	4		1	0
37	2		1	1	2	1	2	2	1	4	0		1	2	3			4	4	4		1	150000	3	0	0	1	0	0	0	0	0		3	2		1		4	4	1		1	0
32	2		1	1	2	1	3	4	1	6	1	7	1	2	3			2	3	5		2	190000	2	0	0	0	1	0	0	0	0		4	2		1		1	3	8888	မသီပ်	1	0
65	1		1	1	3	1	4	4	0		1	10	1	1	3			5	4	3		1	0	3	0	0	1	0	0	0	0	0		1	1		1		3	1	1		1	0
36	2		1	1	1	1	1	1	0		0		0		3			5	1	4		1	60000	7	0	0	0	0	0	0	1	0		2	2		1		8	2	8888	မသိပ	1	0
32	2		1	1	3	1	2	1	1	5	0		0		3			4	4	5		1	200000	5	0	0	0	0	1	0	0	0		1	2		1		12	3	1		1	0
36	2		1	1	11	1	7	12	1	5	0		1	2	3			5	3	5		2	650000	1	0	1	0	0	0	0	0	0		6	2		1		12	3	8888	မသိပ	1	0
39	2		1	1	11	1	12	12	1	10	1	4	0		3			5	5	3		2	50000	1	0	1	0	0	0	0	0	0		2	2		1		13	6	8888	မသိပ	1	0
30	2		1	1	1	1	5	10	1	2	1	2	1	3	3			4	1	3		3	100000	1	0	1	0	0	0	0	0	0		3	2		1		1	1	2		1	0
47	3		1	1	3	1	12	12	1	8	1	15	1	1	1			1	3	5		1	500000	6	0	0	0	0	0	0	0	1		0	2		1		7	8	2		2	0
33	2		1	1	5	1	12	12	1	6	1	40	0		3			2	6	3		1	300000	2 3	0	0	1	1	0	0	0	0		2	3		1		5	6	3		2	0
35	4		1	0														1	3	3		1	90000	7	0	0	0	0	0	0	1	0		1	2		1		0	1	8888	Do not know	1	0
63	3		1	1	5	1	12	12	1	55	1	4	0		1			4	5	5		2	40000	7	0	0	0	0	0	0	1	0		5	2		1		9	0	2		2	0
29	3		1	1	5	1	5	12	1	10	1	12	0		3			1	5	2		2	200000	1 7	0	1	0	0	0	0	1	0		4	2		1		7	8	3		2	0
27	1		1	0														1	5	3		1	120000	8888	1	0	0	0	0	0	0	0	Shelter	0	2		1		0	1	1		1	0
43	1		1	1	7	1	12	12	1	32	1	7	1	25	1			1	5	2		1	250000	1 7	0	1	0	0	0	0	1	0		5	2		1		13	0	1		1	0
43	1		1	1	4	1	11	12	1	2	1	1	1	2	2			2	6	4		2	80000	2 3	0	0	1	1	0	0	0	0		4	2		1		12	7	1		1	0
30	2		1	1	5	1	3	4	1	9	1	10	1	12	3			1	3	3		5	200000	5	0	0	0	0	1	0	0	0		2	2		1		4	0	1		1	1	1	6	0	0	0
43	1		1	0														2	4	4		2	180000	2 3	0	0	1	1	0	0	0	0		4	2		1		0	3	1		1	0
38	2		1	0														2	1	3		1	5000	2 3	0	0	1	1	0	0	0	0		2	2		1		5	2	1		1	0
32	1		1	0														2	4	5		1	100000	2 3	0	0	1	1	0	0	0	0		2	2		1		3	0	1		1	0
38	2		1	0														3	5	3		1	100000	1 3	0	1	1	0	0	0	0	0		4	2		1		4	0	1		1	0
33	1		1	0														1	4	4		3	400000	1 7 8888	1	1	0	0	0	0	1	0		8	2		1		9	0	1		1	0
42	2		1	0														2	5	3		1	50000	2	0	0	0	1	0	0	0	0		1	2		1		3	0	1		1	0
37	2		1	0														2	3	3		1	100000	2 3	0	0	1	1	0	0	0	0		2	2		1		4	6	3		2	0
30	1		1	0														1	4	3		1	70000	6	0	0	0	0	0	0	0	1		1	2		1		4	3	1		1	0
40	2		1	0														2	6	2		6	1500000	1 2	0	1	0	1	0	0	0	0		6	2		1		2	0	1		1	0
43	1		1	0														1	5	2		3	200000	7	0	0	0	0	0	0	1	0		2	2		1		3	0	1		1	0
36	2		1	0														2	4	5		2	300000	1 2 3	0	1	1	1	0	0	0	0		6	2		1		5	0	1		1	0
44	2		1	1	3	1	1	8	1	2	0		0		8888	Economic		5	6	5		2	180000	7	0	0	0	0	0	0	1	0		2	2		1		12	0	1		1	0
49	2		1	0														5	3	4		2	150000	3	0	0	1	0	0	0	0	0		2	2		1		5	0	1		1	0
38	1		1	0														2	3	4		1	90000	2 3	0	0	1	1	0	0	0	0		2	2		1		5	0	3		2	0
18	1		1	0														1	6	3		1	165000	1	0	1	0	0	0	0	0	0		2	2		1		8	0	1		1	0
33	2		1	0														5	5	3		1	90000	1 3	0	1	1	0	0	0	0	0		3	2		1		5	0	1		1	0
51	2		1	0														5	4	3		1	200000	3	0	0	1	0	0	0	0	0		2	2		1		12	0	1		1	0
37	2		1	0														5	3	5		1	100000	1 3 7	0	1	1	0	0	0	1	0		4	2		1		3	0	4		2	0
50	1		1	0														2	4	3		1	100000	2 3	0	0	1	1	0	0	0	0		4	2		1		7	0	1		1	0
31	2		1	0														2	4	2		2	300000	2 3	0	0	1	1	0	0	0	0		3	2		1		10	0	9		1	0
31	2		1	0														2	4	5		2	600000	2 3	0	0	1	1	0	0	0	0		3	2		1		15	0	8		2	0
41	2		1	0														5	5	3		1	150000	1	0	1	0	0	0	0	0	0		6	2		1		8	2	9		1	0
46	1		1	0														2	5	5		4	450000	1	0	1	0	0	0	0	0	0		4	2		0
49	2		1	0														2	3	4		1	150000	2	0	0	0	1	0	0	0	0		4	2		1		5	3	1		1	0
46	1		1	0														2	5	5		2	200000	2	0	0	0	1	0	0	0	0		2	2		1		10	8	2		2	0
37	1		1	0														2	3	4		1	150000	2	0	0	0	1	0	0	0	0		3	2		1		4	6	1		1	0
45	1		1	0														2	5	3		1	90000	2	0	0	0	1	0	0	0	0		2	2		1		4	4	1		1	0
45	2		1	0														5	3	3		2	120000	1	0	1	0	0	0	0	0	0		10	2		1		16	7	9		1	0
34	1		1	0														5	4	3		3	150000	1	0	1	0	0	0	0	0	0		3	2		1		6	11	1		1	0
31	2		1	0														2	5	3		1	150000	1	0	1	0	0	0	0	0	0		6	2		1		5	10	9		2	0
46	1		1	0														2	5	5		2	300000	1	0	1	0	0	0	0	0	0		7	2		1		13	6	9		1	0
49	2		1	0														5	3	5		1	80000	3	0	0	1	0	0	0	0	0		2	2		1		10	2	1		1	0
35	2		1	0														5	1	5		1	5000	3	0	0	1	0	0	0	0	0		2	2		1		2	5	1		2	0
19	1		1	0														1	4	3		1	150000	1	0	1	0	0	0	0	0	0		4	2		1		10	4	1		1	0
29	2		1	0														2	5	4		1	100000	1	0	1	0	0	0	0	0	0		5	2		1		2	7	1		1	0
28	2		1	0														2	3	5		2	180000	2 3	0	0	1	1	0	0	0	0		2	2		1		2	0	8888	Lamivudine/ Zidovudine/ Atazanavir,ritonavir	2	0
45	2		1	0														5	1	4		1	60000	6	0	0	0	0	0	0	0	1		0	2		1		5	0	4		1	0
39	2		1	0														2	5	2		1	100000	2 3	0	0	1	1	0	0	0	0		2	2		1		10	0	1		1	0
40	3		1	1	5	1	12	12	1	48	1	3	0		8888	Treasure		1	5	4		1	150000	8888	1	0	0	0	0	0	0	0	Step mother	1	2		1		10	5	8888	Forget	2	0
33	3		1	1	5	1	4	12	0		1	15	1	4	1			1	6	2		5	5000000	1 7	0	1	0	0	0	0	1	0		5	1		1		9	0	3		2	0
30	2		1	0														5	3	4		1	90000	1 3	0	1	1	0	0	0	0	0		2	2		1		3	1	1		1	0
42	3		1	1	4	1	12	12	1	10	1	5	1	3	3			1	3	4		1	100000	6	0	0	0	0	0	0	0	1		0	2		1		9	0	8888	Do not know	2	0
40	2		1	0														5	5	3		2	150000	3 8888	1	0	1	0	0	0	0	0		6	2		1		12	0	8888	Do not know	1	0
37	3		1	0														1	4	4		1	100000	1	0	1	0	0	0	0	0	0		2	2		1		1	0	1		1	0
38	3		1	0														1	6	8888	Quit job	1	300000	6	0	0	0	0	0	0	0	1		0	2		1		1	0	1		1	0
28	3		1	0														1	5	5		4	40000	1 7	0	1	0	0	0	0	1	0		6	2		1		1	1	1		1	0
30	1		1	0														4	3	5		2	200000	8888	1	0	0	0	0	0	0	0	Partner	0	2		1		1	0	1		1	0
31	2		1	0														5	3	4		1	100000	7	0	0	0	0	0	0	1	0		3	2		1		2	6	1		1	0
32	1		1	0														1	4	4		1	180000	1	0	1	0	0	0	0	0	0		1	2		1		0	3	1		1	0
44	2		1	0														2	5	4		1	150000	2	0	0	0	1	0	0	0	0		1	2		1		9	0	8		1	0
28	2		1	0														2	4	4		2	200000	2	0	0	0	1	0	0	0	0		1	2		1		1	0	1		1	0
38	3		1	0														1	5	2		1	300000	1	0	1	0	0	0	0	0	0		2	2		1		7	0	2		2	0
33	3		1	0														4	5	4		3	450000	1 7	0	1	0	0	0	0	1	0		4	2		1		2	6	1		1	0
42	2		1	0														2	3	4		1	100000	2 3	0	0	1	1	0	0	0	0		4	2		1		1	11	1		1	0
43	3		1	0														1	5	2		1	210000	1	0	1	0	0	0	0	0	0		3	2		1		6	2	7		2	0
32	2		1	0														2	4	3		1	250000	2	0	0	0	1	0	0	0	0		4	2		1		3	7	1		1	0
28	2		1	0														5	3	4		1	120000	1	0	1	0	0	0	0	0	0		2	2		1		0	4	1		1	0
44	2		1	0														2	3	4		2	300000	2	0	0	0	1	0	0	0	0		4	2		1		1	7	1		1	0
39	2		1	1	1	1	4	4	1	12	1	2	1	10	2			4	3	5		1	130000	1	0	1	0	0	0	0	0	0		4	2		1		2	1	3		1	0
58	2		1	0														5	3	3		1	30000	8888	1	0	0	0	0	0	0	0	အသင်း​တော်	0	2		1		4	3	3		1	0
38	2		1	0														5	4	5		1	250000	3	0	0	1	0	0	0	0	0		2	2		1		3	6	8888	မသိပ	1	0
18	2		1	0														1	1	3		1	50000	1	0	1	0	0	0	0	0	0		3	2		1		18	0	2		2	0
35	2		1	0														5	3	3		1	130000	3	0	0	1	0	0	0	0	0		2	2		1		4	9	1		1	0
35	2		1	0														5	3	3		1	100000	3	0	0	1	0	0	0	0	0		2	2		1		4	9	1		1	0
29	2		1	0														5	4	4		1	150000	3	0	0	1	0	0	0	0	0		3	2		1		5	2	1		1	0
30	1		1	0														5	3	4		1	150000	5	0	0	0	0	1	0	0	0		0	3		1		0	8	1		1	0
54	1		1	0														2	5	5		1	180000	2 3	0	0	1	1	0	0	0	0		2	2		1		14	0	1		1	0
45	2		1	0														2	4	3		1	180000	2 3	0	0	1	1	0	0	0	0		2	2		1		15	0	8888	Lamivudine, tenofovir, zidovudine, atazanavir, ritonavir	2	0
52	2		1	1	4	1	4	12	1	10	0		0		3			5	4	3		2	100000	3	0	0	1	0	0	0	0	0		2	2		1		8	0	1		1	0
43	2		1	0														2	5	4		1	300000	1 2 3	0	1	1	1	0	0	0	0		7	2		1		17	0	2		2	0
42	2		1	1	1	1	4	12	1	5	0		0		3			5	3	3		1	35000	3 8888	1	0	1	0	0	0	0	0		2	2		1		12	0	4		2	0
57	2		1	0														5	4	3		1	90000	6	0	0	0	0	0	0	0	1		0	2		1		11	0	2		2	0
31	2		1	0														5	4	3		1	150000	3	0	0	1	0	0	0	0	0		1	2		1		2	0	1		1	0
47	2		1	0														5	4	4		1	150000	5	0	0	0	0	1	0	0	0		1	2		1		5	0	2		2	0
40	2		1	1	4	1	12	12	1	3	1	4	0		3			3	1	3		1	0	6	0	0	0	0	0	0	0	1		1	2		1		10	0	1		2	0
53	1		1	0														2	4	5		4	200000	2	0	0	0	1	0	0	0	0		6	2		1		10	0	2		2	0
52	2		1	0														5	4	4		1	30000	8888	1	0	0	0	0	0	0	0	မိဘမဲွ​ဂေဟာ	3	2		1		12	0	5		1	0
35	2		1	0														2	5	3		1	100000	2	0	0	0	1	0	0	0	0		3	2		1		6	0	4		1	0
36	2		1	1	4	1	4	12	1	8	0		0		3			2	4	3		1	150000	2	0	0	0	1	0	0	0	0		5	2		1		11	0	3		2	0
51	2		1	1	4	1	6	12	1	4	1	3	1	2	3			2	5	4		2	130000	2	0	0	0	1	0	0	0	0		3	2		1		4	0	3		1	0
48	2		1	0														2	5	3		2	300000	2	0	0	0	1	0	0	0	0		13	2		0
49	2		1	1	4	0		1	1	2	0		0		3			5	2	5		2	100000	3	0	0	1	0	0	0	0	0		2	2		1		10	0	1		1	0
45	2		1	1	10	1	12	12	1	12	1	5	1	5	3			5	4	4		1	200000	3	0	0	1	0	0	0	0	0		2	2		1		8	0	1		1	0
32	2		1	0														2	5	3		2	200000	1	0	1	0	0	0	0	0	0		4	2		1		3	8	1		1	0
18	1		1	0														1	5	3		3	600000	1	0	1	0	0	0	0	0	0		4	8888	ပြင်ပ	0
18	1		1	0														1	5	3		2	400000	1	0	1	0	0	0	0	0	0		6	8888	ပြင်ပ	1		0	3	2		1	0
25	2		1	1	2	1	6	6	1	5	1	3	0		3			3	4	2		3	500000	1	0	1	0	0	0	0	0	0		4	2		1		3	4	5		1	0
19	2		1	1	6	1	3	3	1	12	1	1	0		1			1	4	3		1	200000	8888	1	0	0	0	0	0	0	0	မိဘမည်ွ	1	8888	ပြင်ပ	0
18	1		1	0														1	5	3		1	20000	5	0	0	0	0	1	0	0	0		1	1		1		4	2	2		2	0
19	1		1	0														1	5	3		2	400000	1	0	1	0	0	0	0	0	0		6	2		1		1	6	2		1	0
18	1		1	1	3	1	1	1	1	12	1	12	1	12	3			1	5	3		2	400000	1	0	1	0	0	0	0	0	0		5	8888	ပြငွပ​ဆေးခန်း	0
44	2		1	1	6	1	2	2	1	4	1	2	0		8888	အလုပ်အမှု့​ဆောင်		2	5	3		2	350000	2	0	0	0	1	0	0	0	0		10	1		1		3	5	2		1	0
30	2		1	1	6	1	6	6	1	6	1	5	1	2	3			1	4	2		1	200000	3	0	0	1	0	0	0	0	0		1	2		1		1	2	3		1	0
27	3		1	0														1	5	8888	MBCA	3	200000	5	0	0	0	0	1	0	0	0		2	2		1		1	2	1		1	0
31	3		1	1	5	0		1	0		1	2	0		3			1	5	2		3	600000	4 7	0	0	0	0	0	1	1	0		12	2		1		7	5	1		1	0
30	3		1	0														1	5	4		3	500000	1 7	0	1	0	0	0	0	1	0		5	3		1		2	1	1		1	0
31	3		1	1	4	1	12	12	1	2	1	2	1	1	3			1	5	8888	NGO	2	350000	7	0	0	0	0	0	0	1	0		2	3		1		2	6	1		1	0
43	2		1	0														5	3	4		1	120000	3	0	0	1	0	0	0	0	0		4	2		1		8	4	2		2	0
47	2		1	1	10	1	8	12	0		0		0		3			2	3	3		1	80000	2 3	0	0	1	1	0	0	0	0		3	2		1		12	2	2		2	0
41	2		1	0														2	3	3		1	150000	2 3 7	0	0	1	1	0	0	1	0		6	2		1		12	4	1		1	0
39	2		1	0														2	4	3		2	300000	1 2 3 7	0	1	1	1	0	0	1	0		13	2		1		0	3	1		1	0
18	1		1	1	2	1	3	12	0		0		1	2	3			1	5	8888	Student	5	400000	1 4 7	0	1	0	0	0	1	1	0		10	2		1		0	6	3		2	0
19	1		1	0														1	6	8888	Student	1	300000	1 7	0	1	0	0	0	0	1	0		4	2		1		1	1	3		2	0
30	2		1	0														2	3	3		1	150000	2 3	0	0	1	1	0	0	0	0		5	2		1		5	10	1		1	0
47	1		1	0														2	3	4		1	300000	2	0	0	0	1	0	0	0	0		1	2		1		10	5	1		1	0
64	1		1	0														2	2	5		1	20000	2 3	0	0	1	1	0	0	0	0		5	2		1		3	0	1		1	0
45	2		1	0														5	3	5		1	60000	1	0	1	0	0	0	0	0	0		1	2		1		10	0	1		1	0
43	1		1	0														2	5	8888	ပင်စင်စား	1	300000	2 4	0	0	0	1	0	1	0	0		6	2		1		3	6	1		1	0
36	1		1	0														5	2	4		4	300000	1 3 7	0	1	1	0	0	0	1	0		7	2		1		3	8	1		1	0
31	2		1	0														2	4	3		1	50000	2	0	0	0	1	0	0	0	0		1	2		1		7	0	2		2	0
42	2		1	0														2	5	5		2	300000	1 2 3 7	0	1	1	1	0	0	1	0		5	2		1		10	0	4		2	0
42	1		1	0														1	5	4		1	50000	7	0	0	0	0	0	0	1	0		1	2		1		4	10	1		1	0
47	2		1	1	3	1	1	2	1	2	1	2	0		3			5	3	3		1	150000	3	0	0	1	0	0	0	0	0		2	2		1		6	0	1		1	0
25	2		1	0														2	6	3		1	400000	2 3	0	0	1	1	0	0	0	0		2	2		1		4	6	2		2	0
39	2		1	0														5	4	5		2	100000	7	0	0	0	0	0	0	1	0		2	2		1		5	0	1		1	0
32	1		1	0														2	4	4		1	150000	2 3	0	0	1	1	0	0	0	0		5	2		1		6	0	1		1	0
41	2		1	0														2	3	3		1	300000	2	0	0	0	1	0	0	0	0		4	2		1		2	5	1		1	0
49	2		1	0														2	4	3		3	350000	2	0	0	0	1	0	0	0	0		4	2		1		9	2	8		2	0
39	1		1	0														2	3	4		1	150000	2	0	0	0	1	0	0	0	0		4	2		1		6	2	1		1	0
46	1		1	0														1	5	5		3	400000	1	0	1	0	0	0	0	0	0		4	2		1		4	2	1		1	0
48	1		1	0														2	4	2		1	150000	2	0	0	0	1	0	0	0	0		5	2		1		5	3	1		1	0
42	1		1	1	7	1	15	15	1	30	1	15	0		3			4	5	8888	NGOဝန်ထမိး	1	130000	7	0	0	0	0	0	0	1	0		3	2		1		11	6	2		1	0
42	2		1	0														4	5	1		3	350000	3	0	0	1	0	0	0	0	0		3	2		1		11	6	2		2	0
45	2		1	0														2	3	4		2	150000	2	0	0	0	1	0	0	0	0		2	2		1		10	3	1		2	0
34	2		1	0														2	3	3		1	150000	2	0	0	0	1	0	0	0	0		4	2		1		10	2	9		1	0
34	2		1	0														2	3	3		1	150000	2	0	0	0	1	0	0	0	0		2	2		1		5	5	1		1	0
32	1		1	0														2	6	5		1	450000	1	0	1	0	0	0	0	0	0		5	2		1		4	2	1		1	0
37	1		1	0														2	6	5		1	300000	2	0	0	0	1	0	0	0	0		3	2		1		2	7	1		1	0
40	2		1	0														2	6	4		1	190000	2	0	0	0	1	0	0	0	0		2	2		1		3	8	1		1	0
42	2		1	0														2	3	3		1	150000	2	0	0	0	1	0	0	0	0		3	2		1		4	2	1		1	0
37	1		1	0														2	3	4		1	300000	2	0	0	0	1	0	0	0	0		3	2		1		4	7	1		1	0
40	2		1	0														2	1	3		1	150000	2	0	0	0	1	0	0	0	0		4	2		1		2	3	1		1	0
30	2		1	0														5	3	5		3	200000	1	0	1	0	0	0	0	0	0		5	2		1		1	1	1		1	0
53	1		1	0														2	3	4		2	150000	2	0	0	0	1	0	0	0	0		3	2		1		7	10	1		1	0
51	1		1	0														5	5	2		1	180000	6	0	0	0	0	0	0	0	1		1	2		1		3	1	1		2	0
46	1		1	0														1	6	5		1	350000	1	0	1	0	0	0	0	0	0		3	2		1		3	5	9		2	0
34	1		1	0														2	6	2		1	220000	2	0	0	0	1	0	0	0	0		3	2		1		3	10	1		1	0
42	1		1	0														1	4	3		2	150000	1	0	1	0	0	0	0	0	0		6	2		1		11	5	1		1	0
32	1		1	0														2	5	2		2	200000	2	0	0	0	1	0	0	0	0		3	2		1		3	7	1		1	0
32	1		1	0														5	5	5		1	150000	1	0	1	0	0	0	0	0	0		4	2		1		4	3	1		2	0
36	1		1	0														1	3	4		3	400000	7	0	0	0	0	0	0	1	0		7	2		1		4	3	1		1	0
35	2		1	0														2	4	3		1	10000	2	0	0	0	1	0	0	0	0		5	2		1		7	4	9		2	0
55	1		1	0														2	4	2		4	600000	2	0	0	0	1	0	0	0	0		4	2		1		1	8	1		2	0
41	1		1	0														2	4	4		1	100000	2	0	0	0	1	0	0	0	0		2	2		1		4	7	1		1	0
45	2		1	0														1	4	3		1	200000	6	0	0	0	0	0	0	0	1		1	2		1		15	12	1		2	0
36	1		1	0														2	4	5		3	150000	2	0	0	0	1	0	0	0	0		4	2		1		9	3	1		1	0
47	2		1	0														2	5	4		2	300000	2	0	0	0	1	0	0	0	0		3	2		1		10	3	1		2	0
45	2		1	0														2	5	3		1	300000	2 3	0	0	1	1	0	0	0	0		3	2		1		10	0	1		1	0
39	2		1	0														2	3	3		1	350000	2 3	0	0	1	1	0	0	0	0		3	2		1		10	0	2		2	0
45	2		1	0														5	4	4		2	200000	3	0	0	1	0	0	0	0	0		2	2		1		2	2	1		1	0
45	1		1	0														2	4	5		1	350000	2 3	0	0	1	1	0	0	0	0		4	2		1		15	0	1		1	0
40	1		1	0														5	5	5		4	250000	1	0	1	0	0	0	0	0	0		4	2		1		2	0	1		1	0
48	2		1	0														2	5	5		1	90000	2 3	0	0	1	1	0	0	0	0		4	2		1		7	4	1		1	0
52	2		1	0														5	3	5		1	60000	3	0	0	1	0	0	0	0	0		2	2		1		6	0	1		1	0
37	2		1	0														2	5	3		1	300000	2 3	0	0	1	1	0	0	0	0		5	2		1		5	0	1		1	0
65	2		1	0														2	3	3		1	80000	2 3	0	0	1	1	0	0	0	0		4	2		1		4	0	1		1	0
53	2		1	0														2	6	3		1	60000	2	0	0	0	1	0	0	0	0		2	2		1		8	0	2		2	0
43	2		1	1	5	1	12	12	1	1	1	4	1	12	3			2	4	5		4	300000	2 3	0	0	1	1	0	0	0	0		7	2		1		5	0	1		1	0
46	1		1	1	3	1	12	12	0		1	4	1	12	1			2	6	2		4	300000	2 3	0	0	1	1	0	0	0	0		7	2		1		2	4	1		1	0
45	2		1	0														2	4	5		2	700000	2 3	0	0	1	1	0	0	0	0		3	2		1		5	0	1		1	0
45	1		1	0														1	4	2		1	150000	6	0	0	0	0	0	0	0	1		1	2		1		8	0	1		1	0
41	1		1	0														1	4	8888	သာသနာ့ဝန်ထမ်း	1	0	6	0	0	0	0	0	0	0	1		1	2		1		12	0	1		1	0
35	2		1	0														5	1	5		1	30000	3	0	0	1	0	0	0	0	0		2	2		1		3	2	1		1	0
42	2		1	0														5	3	5		2	180000	3 4	0	0	1	0	0	1	0	0		3	2		1		11	3	1		1	0
39	2		1	0														5	5	3		1	300000	1 3	0	1	1	0	0	0	0	0		7	2		1		12	3	6		1	0
34	2		1	0														5	5	2		2	300000	1 3 4	0	1	1	0	0	1	0	0		3	2		1		4	0	1		1	0
57	1		1	0														1	3	2		1	140000	6	0	0	0	0	0	0	0	1		1	2		1		8	0	1		1	0
61	1		1	0														2	4	3		1	100000	2 3	0	0	1	1	0	0	0	0		3	2		1		10	0	1		1	0
37	1		1	0														2	4	5		1	200000	2 3	0	0	1	1	0	0	0	0		3	2		1		6	0	8		2	0
43	2		1	0														2	3	3		2	270000	2 3	0	0	1	1	0	0	0	0		2	2		1		12	0	1		1	0
45	1		1	0														1	4	4		1	330000	6	0	0	0	0	0	0	0	1		1	2		1		5	0	1		1	0
35	2		1	0														2	3	3		1	200000	2 3	0	0	1	1	0	0	0	0		3	2		1		6	0	1		1	0
46	1		1	0														2	3	8888	ရိပ်သာမှာဘိုးဘွား​တွေပျုစု	1	70000	2 3	0	0	1	1	0	0	0	0		4	2		1		4	0	1		1	0
38	1		1	0														5	4	5		2	500000	1 3	0	1	1	0	0	0	0	0		3	2		1		4	0	1		1	0
30	1		1	0														2	5	2		1	200000	2	0	0	0	1	0	0	0	0		2	2		1		5	0	1		1	0
59	1		1	0														2	5	8888	ကျန်းမာ​ရေးမ​ကောင်းလို့အလုပ်မလုပ်ပါ	1	200000	2	0	0	0	1	0	0	0	0		2	2		1		5	0	4		2	0
37	1		1	0														2	6	2		1	300000	2 3	0	0	1	1	0	0	0	0		3	2		1		1	0	1		1	0
38	3		1	1	3	1	20	20	1	10	1	6	1	8	8888	Network agent		1	6	8888	NGO staff	5	1000000	5	0	0	0	0	1	0	0	0		0	1		1		10	2	8888	Do not know	2	0
40	2		1	1	6	1	10	10	1	10	1	10	1	10	1			2	5	5		2	300000	2 3	0	0	1	1	0	0	0	0		4	1		1		8	0	2		2	0
39	1		1	1	4	1	24	24	1	25	1	5	1	49	8888	Accountant		1	4	4		1	100000	1 7	0	1	0	0	0	0	1	0		3	1		1		9	0	1		1	0
42	2		1	1	4	1	6	8	1	5	1	4	1	5	2			2	5	2		4	400000	2 4	0	0	0	1	0	1	0	0		8	1		1		8	4	3		2	0
50	2		1	1	5	1	10	10	1	5	1	2	1	2	3			5	5	2		1	80000	6	0	0	0	0	0	0	0	1		0	2		1		9	0	1		1	0
30	1		1	1	4	1	6	10	1	2	1	1	0		3			1	6	2		2	400000	1	0	1	0	0	0	0	0	0		4	2		1		7	0	1		1	0
32	1		1	1	3	1	12	14	1	10	0		0		3			1	4	3		2	100000	7	0	0	0	0	0	0	1	0		7	1		1		9	0	2		2	0
50	1		1	1	7	1	12	24	1	30	1	6	1	49	1			2	5	5		4	300000	1 2 3	0	1	1	1	0	0	0	0		5	1		1		9	0	1		1	0
35	1		1	1	5	1	24	24	0		1	2	1	5	1			1	6	3		1	500000	1 7	0	1	0	0	0	0	1	0		6	1		1		10	0	1		1	0
40	1		1	1	8	1	12	12	0		1	10	0		1			1	5	4		1	100000	1	0	1	0	0	0	0	0	0		3	2		1		13	0	2		2	0
45	1		1	1	8	1	24	24	1	8	1	3	1	4	1			2	5	5		2	400000	2 3	0	0	1	1	0	0	0	0		8	2		1		10	2	1		1	0
27	2		1	1	3	1	10	12	1	3	1	2	0		3			2	5	5		2	300000	2	0	0	0	1	0	0	0	0		2	2		1		5	10	2		2	0
35	2		1	1	4	1	10	24	1	5	1	1	0		1			2	4	5		1	100000	2	0	0	0	1	0	0	0	0		2	2		1		2	6	2		2	0
40	1		1	1	5	1	24	24	1	5	1	3	0		1			1	6	8888	Volunteer	3	400000	4 7	0	0	0	0	0	1	1	0		4	1		1		4	0	1		1	0
39	1		1	1	7	1	12	12	0		1	5	1	3	2			1	5	2		1	180000	1	0	1	0	0	0	0	0	0		3	2		1		10	6	1		1	0
47	1		1	1	10	1	12	12	1	5	1	2	1	2	3			1	5	8888	Church staff	1	150000	4	0	0	0	0	0	1	0	0		6	2		1		12	0	2		2	0
25	2		1	1	4	1	24	24	0		0		1	24	3			2	5	3		2	400000	1 2	0	1	0	1	0	0	0	0		5	2		1		3	2	1		1	0
49	1		1	1	8	1	7	9	1	2	1	1	0		1			1	6	5		3	500000	5	0	0	0	0	1	0	0	0		4	1		1		10	0	1		1	0
33	3		1	1	1	1	12	12	1	10	1	2	0		3			1	6	5		3	450000	1 7	0	1	0	0	0	0	1	0		4	2		1		1	5	1		1	0
50	2		1	1	4	0		12	0		0		0		3			2	2	4		1	90000	2 3	0	0	1	1	0	0	0	0		3	2		1		8	0	8888	ABC,lamivudine,atazanavir,ritonavir	1	0
24	2		1	1	3	1	4	12	0		1	4	0		3			5	3	3		1	100008	1 4 7	0	1	0	0	0	1	1	0		4	2		1		10	0	2		2	0
42	2		1	1	7	0		12	1	5	1	2	0		3			2	6	2		2	400000	2	0	0	0	1	0	0	0	0		1	2		1		6	0	3		2	0
30	2		1	1	1	1	12	12	0		1	2	0		3			5	3	8888	Sex worker	1	50000	1 3	0	1	1	0	0	0	0	0		4	1		1		0	2	1		1	0
43	3		1	1	5	1	2	4	1	48	0		0		3			4	4	5		2	200000	1 4	0	1	0	0	0	1	0	0		5	2		1		4	0	1		1	0
40	2		1	1	4	1	5	5	1	3	0		0		3			5	4	4		1	150000	3	0	0	1	0	0	0	0	0		2	2		1		9	11	8888	နာမည်မသိ	2	0
18	1		1	1	3	0		6	0		0		0		3			1	4	3		1	150000	1	0	1	0	0	0	0	0	0		2	2		1		11	10	8888	ဒုတိယလိုင်း	1	0
26	2		1	1	5	1	3	3	0		0		0		3			5	3	5		4	400000	1	0	1	0	0	0	0	0	0		5	2		1		6	3	1		1	0
32	2		1	1	3	1	12	12	1	10	1	2	0		3			5	5	5		2	330000	1	0	1	0	0	0	0	0	0		5	1		1		1	3	2		1	0
30	2		1	1	5	1	10	10	1	4	1	3	1	3	3			3	4	5		1	100000	6	0	0	0	0	0	0	0	1		1	2		1		2	12	3		1	0
35	3		1	1	6	1	5	2	1	2	1	3	1	7	3			1	4	4		1	80000	6	0	0	0	0	0	0	0	1		1	2		1		9	9	2		2	0
37	2		1	1	11	1	12	12	1	5	0		1	5	3			5	5	4		2	250000	3	0	0	1	0	0	0	0	0		2	2		1		3	5	1		1	0
24	1		1	0														1	5	2		1	300000	2	0	0	0	1	0	0	0	0		2	2		0
30	3		1	1	7	1	12	12	1	4	1	3	0		3			1	5	4		3	150000	1	0	1	0	0	0	0	0	0		4	2		1		7	4	3		2	0
30	3		1	1	5	1	12	12	1	3	1	2	1	12	3			1	5	2		2	350000	2	0	0	0	1	0	0	0	0		2	2		1		4	3	2		2	0
50	3		1	1	10	1	12	12	1	5	1	12	0		3			1	5	4		3	400000	7	0	0	0	0	0	0	1	0		11	1		1		10	3	3		2	0
44	2		1	1	10	1	12	12	1	5	1	5	1	4	8888	အရံကိုယ်စားလှည်		3	5	2		1	250000	6	0	0	0	0	0	0	0	1		1	2		1		9	3	2		1	0
36	2		1	1	5	1	5	5	1	5	0		0		3			5	5	4		1	200000	3	0	0	1	0	0	0	0	0		2	1		1		4	0	3		2	0
37	2		1	1	2	1	3	3	1	3	1	2	0		3			5	4	2		1	200000	3	0	0	1	0	0	0	0	0		2	1		0
48	3		1	1	6	1	12	12	1	6	1	5	1	3	3			1	5	2		3	500000	1	0	1	0	0	0	0	0	0		3	2		1		3	5	2		2	0
33	3		1	0														1	4	2		3	500000	1	0	1	0	0	0	0	0	0		7	2		1		6	11	5		1	0
61	1		1	1	4	1	3	12	1	6	1	7	0		2			3	4	8888	CBO	1	60000	8888	1	0	0	0	0	0	0	0	Meditation Centre	4	1		1		1	3	1		1	0
67	1		1	1	1	1	4	12	1	3	1	3	1	3	1			5	3	8888	CBO	2	100000	8888	1	0	0	0	0	0	0	0	Team Members	2	2		1		4	1	1		1	0
63	1		1	1	2	1	8	12	0		1	3	1	6	3			5	3	3		1	100000	8888	1	0	0	0	0	0	0	0	Team members	5	1		1		1	3	1		1	0
29	3		1	1	3	1	12	12	1	4	1	5	1	4	3			1	5	3		7	300000	8888	1	0	0	0	0	0	0	0	Team members	7	1		1		1	4	1		1	0
40	1		1	1	3	1	5	12	1	5	1	4	0		3			5	4	4		1	200000	3	0	0	1	0	0	0	0	0		3	3		1		3	3	9		2	0
38	3		1	1	13	1	12	12	1	12	1	8	1	12	2			4	6	2		2	500000	4	0	0	0	0	0	1	0	0		3	2		1		12	0	1		2	0
38	1		1	0														5	3	3		1	6000	6	0	0	0	0	0	0	0	1		0	1		1		1	6	1		1	0
22	1		1	0														5	3	3		1	0	8888	1	0	0	0	0	0	0	0	Peers	0	1		1		1	6	2		1	0
24	2		1	1	1	1	2	12	1	2	1	1	0		3			5	1	8888	KTV	3	200000	1 3 4	0	1	1	0	0	1	0	0		5	3		1		1	1	1		1	0
52	2		1	1	6	1	12	12	1	12	1	3	1	12	3			5	3	5		3	30000	4 7	0	0	0	0	0	1	1	0		5	2		1		5	0	2		1	0
30	2		1	0														2	3	3		3	10000	2 7	0	0	0	1	0	0	1	0		15	2		1		3	0	2		1	1	10	9	0	0	0
25	2		1	0														2	4	4		2	150000	2 3	0	0	1	1	0	0	0	0		5	3		1		1	1	1		1	0
58	3		1	1	9	1	7	12	1	9	1	4	0		3			5	5	8888	NGO	1	200000	5	0	0	0	0	1	0	0	0		2	1		1		9	6	3		2	0
38	3		1	1	2	1	12	12	1	5	0		0		3			4	6	5		2	300000	2	0	0	0	1	0	0	0	0		2	2		1		10	2	1		1	0
47	2		1	1	10	1	12	12	1	12	1	12	1	12	2			5	5	4		1	100000	3	0	0	1	0	0	0	0	0		4	2		1		7	0	3		2	0
35	2		1	1	5	1	24	24	1	5	1	1	0		3			2	4	4		1	100000	2	0	0	0	1	0	0	0	0		4	1		1		5	0	1		1	0
49	1		1	1	1	1	1	2	1	3	0		0		3			2	5	4		2	150000	1 2 3	0	1	1	1	0	0	0	0		9	1		1		3	6	1		1	0
49	2		1	1	10	1	12	12	1	10	1	8	0		3			5	6	5		2	50000	3	0	0	1	0	0	0	0	0		8	1		1		6	0	1		1	0
30	1		1	1	5	1	22	22	1	3	1	2	1	1	3			1	3	4		1	100000	1 7	0	1	0	0	0	0	1	0		12	2		1		5	0	3		2	0
43	2		1	1	10	1	12	18	0		1	5	1	5	3			5	4	3		2	100000	3	0	0	1	0	0	0	0	0		2	2		1		11	0	3		1	0
35	2		1	1	1	1	6	10	1	5	1	5	1	24	2			5	4	3		1	600000	4	0	0	0	0	0	1	0	0		3	1		1		1	0	1		1	0
39	3		1	1	5	1	12	12	1	3	1	5	1	5	3			4	6	2		5	600000	1 7	0	1	0	0	0	0	1	0		5	2		1		6	3	3		2	0
49	1		1	1	5	1	3	12	0		1	3	0		3			2	3	5		3	500000	1 2	0	1	0	1	0	0	0	0		3	1		1		2	3	1		1	0
43	1		1	1	12	1	12	12	1	15	1	16	0		1			2	4	2		1	180000	2 3	0	0	1	1	0	0	0	0		4	2		1		13	0	3		2	0
53	1		1	1	11	1	1	12	1	10	1	4	0		1			2	5	2		2	150000	2 3	0	0	1	1	0	0	0	0		6	2		1		14	0	2		2	0
53	1		1	1	1	1	12	12	0		1	6	1	10	3			2	3	3		3	230000	2 3	0	0	1	1	0	0	0	0		7	2		1		2	0	1		1	0
30	2		1	1	5	1	22	22	1	5	1	3	1	1	3			5	4	3		3	200000	1 3 7	0	1	1	0	0	0	1	0		7	2		1		5	0	1		1	0
26	2		1	1	5	1	22	22	1	4	1	1	1	1	3			1	5	2		3	100000	1	0	1	0	0	0	0	0	0		3	2		1		3	0	1		1	0
43	2		1	1	10	1	3	12	1	5	1	5	0		3			5	5	3		1	80000	3	0	0	1	0	0	0	0	0		3	2		1		10	0	8888	Do not know	1	0
43	2		1	1	9	1	24	24	1	5	1	2	1	24	3			2	3	4		3	20000	2 3	0	0	1	1	0	0	0	0		6	1		1		2	0	2		1	0
43	3		1	1	5	1	5	12	1	2	1	2	0		3			1	5	4		3	100000	4	0	0	0	0	0	1	0	0		3	1		1		6	0	1		1	0
35	2		1	1	2	1	8	12	1	3	1	2	0		3			2	4	3		1	100000	1 2 3	0	1	1	1	0	0	0	0		5	1		1		10	0	1		1	0
38	2		1	1	5	1	24	24	1	3	1	2	0		3			2	4	3		1	150000	2 3	0	0	1	1	0	0	0	0		4	1		1		5	0	1		1	0
30	2		1	1	1	1	1	12	1	3	0		0		3			5	3	3		1	60000	3	0	0	1	0	0	0	0	0		2	1		1		0	5	3		2	0
43	2		1	1	5	1	12	12	1	9	1	6	1	12	2			5	4	4		1	90000	3	0	0	1	0	0	0	0	0		2	1		1		6	0	1		1	0
67	2		1	1	5	1	22	22	1	3	1	2	0		3			5	1	3		2	300000	3	0	0	1	0	0	0	0	0		7	2		1		6	0	3		2	0
38	2		1	1	5	1	22	22	1	5	1	1	1	1	3			5	6	2		1	100000	3	0	0	1	0	0	0	0	0		3	2		1		5	0	1		1	0
40	2		1	1	9	1	12	12	1	3	1	22	1	19	3			5	2	3		1	50000	3	0	0	1	0	0	0	0	0		2	2		1		8	3	1		1	0
27	1		1	1	3	1	12	12	0		1	6	1	3	3			3	2	1		1	100000	1	0	1	0	0	0	0	0	0		2	1		1		3	3	1		1	0
38	3		1	1	5	1	4	8	1	3	1	5	1	5	3			4	4	4		1	200000	6	0	0	0	0	0	0	0	1		0	1		1		2	6	3		1	0
33	2		1	1	2	1	12	12	1	4	0		0		3			2	3	3		1	100000	1 2 3	0	1	1	1	0	0	0	0		5	1		1		3	0	2		1	0
35	2		1	1	5	1	24	24	1	4	1	2	0		3			2	4	3		1	150000	2 3	0	0	1	1	0	0	0	0		4	1		1		5	0	1		1	0
42	2		1	1	1	1	1	2	1	3	0		0		3			2	4	3		2	15000	1 2 3	0	1	1	1	0	0	0	0		9	1		1		3	6	1		1	0
48	1		1	1	11	1	24	24	1	12	1	5	1	6	3			1	1	4		1	30000	4	0	0	0	0	0	1	0	0		4	2		1		11	0	1		2	0
18	1		1	1	1	1	22	22	1	3	1	2	1	1	3			1	3	4		9	500000	1 7	0	1	0	0	0	0	1	0		9	2		1		5	0	3		2	0
55	2		1	1	9	1	23	24	1	3	1	1	1	24	1			2	4	5		2	100008	2 3	0	0	1	1	0	0	0	0		3	2		1		11	0	2		2	0
42	2		1	1	11	1	12	12	0		1	8	1	12	1			2	4	5		3	200000	2 3	0	0	1	1	0	0	0	0		3	2		1		11	0	2		2	0
33	1		1	1	3	1	4	12	0		0		1	3	3			3	6	4		1	150000	1 7	0	1	0	0	0	0	1	0		4	2		1		3	2	1		1	0
35	2		1	1	5	1	5	5	1	5	1	5	1	2	3			2	3	3		1	100000	1 2 3	0	1	1	1	0	0	0	0		5	2		1		5	3	3		1	1	13	1 2 3	0	1	1
41	2		1	1	2	1	10	12	1	3	0		0		3			2	5	3		1	120000	1 2 3	0	1	1	1	0	0	0	0		4	1		1		5	0	2		2	0
25	1		1	1	1	1	3	12	0		0		0		3			1	5	2		3	7	1 7	0	1	0	0	0	0	1	0		5	1		1		0	6	1		1	0
31	3		1	0														1	5	5		3	500000	1	0	1	0	0	0	0	0	0		6	2		1		7	1	2		1	0
53	2		1	1	6	1	12	12	1	2	0		0		3			5	6	3		1	150000	1	0	1	0	0	0	0	0	0		4	1		1		6	0	1		1	0
44	2		1	1	14	1	10	25	1	6	1	3	1	7	2			5	5	5		2	150000	1	0	1	0	0	0	0	0	0		3	1		1		11	3	3		24	0
50	2		1	1	10	1	10	12	1	6	1	3	1	24	3			2	5	4		2	250000	1 2 3	0	1	1	1	0	0	0	0		5	3		1		11	3	1		1	0
33	1		1	0														2	6	2		2	500000	2 3	0	0	1	1	0	0	0	0		3	2		1		6	5	1		1	0
26	2		1	1	5	1	4	6	1	5	1	5	1	3	3			5	5	4		3	100000	1	0	1	0	0	0	0	0	0		10	1		1		4	9	1		1	0
50	2		1	1	5	1	12	12	1	5	1	3	0		3			5	5	5		1	100000	3	0	0	1	0	0	0	0	0		3	1		1		9	0	1		1	0
25	3		1	0														1	5	4		2	100000	1	0	1	0	0	0	0	0	0		5	2		1		1	1	2		1	0
31	3		1	1	1	1	12	12	1	4	1	3	1	1	3			1	5	2		2	300000	4	0	0	0	0	0	1	0	0		8	2		1		2	4	2		1	0
45	2		1	1	10	1	6	6	1	5	1	3	1	3	3			1	6	4		1	100000	3	0	0	1	0	0	0	0	0		2	2		1		11	6	3		2	0
46	2		1	1	1	1	12	12	1	3	0		0		3			5	5	3		1	50000	5	0	0	0	0	1	0	0	0		2	1		1		9	10	3		2	0
35	1		1	1	4	1	1	1	0		0		0		3			1	6	5		2	300000	1	0	1	0	0	0	0	0	0		4	1		1		5	5	3		2	0
47	3		1	1	7	1	10	10	1	7	1	5	1	10	3			1	5	4		1	1	1	0	1	0	0	0	0	0	0		4	1		1		12	0	3		2	0
48	1		1	1	12	1	6	12	1	2	1	4	0		3			1	4	4		2	180000	1 7	0	1	0	0	0	0	1	0		4	2		1		10	0	3		2	0
52	1		1	1	7	1	24	24	1	5	1	6	1	2	1			1	5	4		1	50000	7	0	0	0	0	0	0	1	0		4	1		1		7	5	3		2	0
54	1		1	1	10	1	10	12	1	5	1	2	0		3			1	4	4		1	75000	6	0	0	0	0	0	0	0	1		1	2		1		11	3	1		1	0
34	2		1	1	2	1	2	2	1	2	1	1	0		3			2	3	3		1	150000	2	0	0	0	1	0	0	0	0		3	1		1		4	2	3		2	0
42	2		1	1	12	1	11	10	1	3	1	5	0		3			5	4	3		1	6000	3	0	0	1	0	0	0	0	0		4	2		1		2006	2182006	2		2	0
35	1		1	1	4	1	6	6	1	3	1	3	0		3			2	6	8888	SHGvolunteer	2	150000	1	0	1	0	0	0	0	0	0		5	1		1		5	2	1		1	0
47	3		1	1	1	1	1	1	1	1	1	2	0		3			1	6	2		2	350000	7	0	0	0	0	0	0	1	0		6	2		1		2	1	1		1	0
55	2		1	1	12	1	12	12	1	12	1	3	0		1			2	5	4		3	250000	3	0	0	1	0	0	0	0	0		5	1		1		13	0	3		2	0
[truncated: 113 more columns]
